# Supplementary material for: Spread of the FAR-MRSA clone, a fusidic acid- and meticillin-resistant Staphylococcus aureus ST121, Europe, 2014 to 2024
Source: Euro Surveill. 2025 Jul 17;30(28):2500452. doi: 10.2807/1560-7917.ES.2025.30.28.2500452 (PMC12273254; doi:10.2807/1560-7917.ES.2025.30.28.2500452)
Supplement: Supplement [file 25-00452_PETERSEN_Supplement.xlsx]

## Sheet: Disclaimer
This supplementary material is hosted by Eurosurveillance as supporting information alongside the article Spread of the FAR-MRSA clone, a fusidic acid- and meticillin-resistant Staphylococcus aureus ST121, Europe, 2014-2024, on behalf of the authors, who remain responsible for the accuracy and appropriateness of the content. The same standards for ethics, copyright, attributions and permissions a…

## Sheet: Supplementary table S1
Supplementary table 1. Meta data for the 317 isolates in the fusidic acid- and methicillin-resistant clone of Staphylococcus aureus ST121 and accession number where available
	Sex: M=male, F=female. Submitter: GP=general practitioners
Isolate	Country	Sex	Sampling date	Age group	Infection/screening	Submitter	NCBI accession number
DEN1	Denmark	M	2023-06-27	1-4	infection	GP
DEN2	Denmark	M	2023-06-28	1-4	infection	GP
DEN3	Denmark	F	2023-06-28	30-39	infection	GP
DEN4	Denmark	M	2023-06-29	1-4	infection	GP
DEN5	Denmark	F	2023-07-03	60-69	infection	GP
DEN6	Denmark	F	2023-07-05	5-9	infection	GP
DEN7	Denmark	F	2023-07-07	60-69	infection	GP
DEN8	Denmark	F	2023-07-08	1-4	infection	Hospital
DEN9	Denmark	M	2023-07-10	5-9	infection	GP
DEN10	Denmark	F	2023-07-17	5-9	infection	GP
DEN11	Denmark	M	2023-07-20	1-4	infection	GP
DEN12	Denmark	M	2023-07-21	5-9	infection	GP
DEN13	Denmark	F	2023-07-26	30-39	infection	GP
DEN14	Denmark	M	2023-08-09	5-9	infection	GP
DEN15	Denmark	F	2023-08-10	5-9	infection	GP
DEN16	Denmark	F	2023-08-18	10-19	infection	GP
DEN17	Denmark	F	2023-08-22	10-19	infection	GP
DEN18	Denmark	F	2023-08-22	40-49	infection	GP
DEN19	Denmark	M	2023-08-28	30-39	screening	GP
DEN20	Denmark	F	2023-08-28	30-39	screening	GP
DEN21	Denmark	M	2023-08-28	5-9	screening	GP
DEN22	Denmark	F	2023-08-28	1-4	screening	GP
DEN23	Denmark	M	2023-09-12	20-29	screening	GP
DEN24	Denmark	M	2023-09-14	5-9	infection	GP
DEN25	Denmark	M	2023-09-13	10-19	infection	GP
DEN26	Denmark	M	2023-09-14	30-39	infection	GP
DEN27	Denmark	M	2023-09-19	10-19	infection	GP
DEN28	Denmark	M	2023-09-21	10-19	infection	GP
DEN29	Denmark	M	2023-09-25	1-4	infection	GP
DEN30	Denmark	M	2023-09-25	5-9	infection	GP
DEN31	Denmark	F	2023-09-26	5-9	infection	GP
DEN32	Denmark	M	2023-09-29	10-19	infection	GP
DEN33	Denmark	F	2023-10-02	10-19	infection	GP
DEN34	Denmark	M	2023-10-17	30-39	infection	GP
DEN35	Denmark	F	2023-10-18	50-59	screening	GP
DEN36	Denmark	M	2023-10-23	10-19	screening	GP
DEN37	Denmark	F	2023-10-25	5-9	infection	GP
DEN38	Denmark	M	2023-10-29	40-49	screening	GP
DEN39	Denmark	F	2023-11-21	1-4	screening	GP
DEN40	Denmark	F	2023-11-28	10-19	infection	GP
DEN41	Denmark	M	2023-12-11	30-39	screening	GP
DEN42	Denmark	F	2024-01-04	10-19	infection	GP
DEN43	Denmark	F	2024-03-27	30-39	infection	GP
DEN44	Denmark	M	2024-04-19	40-49	screening	GP
DEN45	Denmark	M	2024-04-25	5-9	infection	GP
DEN46	Denmark	F	2024-05-07	5-9	infection	GP
DEN47	Denmark	M	2024-06-11	10-19	infection	GP
DEN48	Denmark	F	2024-06-21	10-19	infection	GP
DEN49	Denmark	F	2024-06-28	5-9	infection	GP
DEN50	Denmark	F	2024-07-11	50-59	infection	GP
DEN51	Denmark	M	2024-07-16	5-9	infection	GP
DEN52	Denmark	F	2024-07-19	1-4	screening	GP
DEN53	Denmark	F	2024-07-19	30-39	screening	GP
DEN54	Denmark	M	2024-07-19	30-39	screening	GP
DEN55	Denmark	M	2024-07-30	50-59	infection	GP
DEN56	Denmark	M	2024-07-31	5-9	infection	GP
DEN57	Denmark	F	2024-07-31	1-4	infection	GP
DEN58	Denmark	M	2024-08-06	10-19	screening	GP
DEN59	Denmark	F	2024-08-09	1-4	infection	GP
DEN60	Denmark	F	2024-08-13	30-39	infection	GP
DEN61	Denmark	F	2024-08-15	30-39	infection	GP
DEN62	Denmark	M	2024-08-15	5-9	infection	GP
DEN63	Denmark	M	2024-08-18	1-4	infection	Infection control, hospital
DEN64	Denmark	F	2024-08-19	5-9	infection	GP
DEN65	Denmark	F	2024-08-20	5-9	screening	GP
DEN66	Denmark	M	2024-08-19	10-19	infection	GP
DEN67	Denmark	M	2024-08-29	40-49	infection	GP
DEN68	Denmark	F	2024-09-04	1-4	infection	GP
DEN69	Denmark	F	2024-09-04	30-39	infection	GP
DEN70	Denmark	F	2024-09-10	0	infection	GP
DEN71	Denmark	F	2024-09-16	5-9	infection	GP
DEN72	Denmark	M	2024-09-17	5-9	infection	GP
DEN73	Denmark	M	2024-09-17	30-39	infection	GP
DEN74	Denmark	M	2024-09-23	1-4	infection	GP
DEN75	Denmark	M	2024-09-24	10-19	infection	GP
DEN76	Denmark	M	2024-09-25	50-59	infection	GP
DEN77	Denmark	F	2024-08-30	5-9	infection	hospital
DEN78	Denmark	F	2024-09-25	70-79	infection	GP
DEN79	Denmark	M	2024-09-30	0	infection	GP
DEN80	Denmark	M	2024-10-04	20-29	screening	GP
DEN81	Denmark	M	2024-10-03	5-9	infection	GP
DEN82	Denmark	F	2024-10-08	20-29	infection	GP
DEN83	Denmark	F	2024-10-09	1-4	infection	GP
DEN84	Denmark	M	2024-10-25	40-49	screening	GP
DEN85	Denmark	M	2024-10-25	1-4	screening	GP
DEN86	Denmark	M	2024-11-22	10-19	infection	GP
DEN87	Denmark	M	2024-12-16	10-19	infection	GP
DEN88	Denmark	M	2024-12-17	30-39	infection	GP
DEN89	Denmark	M	2024-12-17	5-9	infection	GP
DEN90	Denmark	M	2024-09-10	5-9	infection	GP
DEN91	Denmark	M	2024-10-15	40-49	screening	GP
14-03228	Germany	M	2014-10-15	10-19
15-00564-1	Germany	F	2015-02-01	5-9	infection
16-01096	Germany	M	2016-04-12	1-4	infection
17-03368	Germany	M	2017-12-19	0	infection
19-02623	Germany	F	2019-09-18	30-39
21-01665	Germany	M	2021-08-30	1-4	infection
24-01770	Germany	M	2024-07-04	5-9	infection
24-02719	Germany	F	2024-11-19	10-19	infection
24-02870	Germany	M	2024-12-02	1-4	infection
SWE24-02	Sweden	F	2024-09-10	30-39	Infection
SWE24-10	Sweden	M	2024-12-02	1-4	infection
SWE24-09	Sweden	M	2024-11-22	30-39	infection
SWE24-08	Sweden	F	2024-11-22	40-49	infection
SWE24-06	Sweden	F	2024-11-01	5-9	infection
SWE24-03	Sweden	M	2024-07-09	10-19	infection
SWE24-13	Sweden	F	2024-08-08	1-4	infection
SWE24-14	Sweden	M	2024-08-19	30-39	Infection
SWE24-15	Sweden	M	2024-08-19	5-9	Infection
SWE24-16	Sweden	K	2024-08-23	1-4	Infection
SWE24-18	Sweden	M	2024-09-02	5-9	Infection
SWE24-19	Sweden	F	2024-09-17	10-19	Infection
SWE24-20	Sweden	F	2024-10-03	30-39	screening
SWE24-22	Sweden	M	2024-01-01	30-39	Infection
SWE24-17	Sweden	M	2024-08-26	5-9	Infection
SWE24-21	Sweden	M	2024-10-17	5-9	Infection
SWE24-25	Sweden	F	2024-11-23	5-9	Infection
G-MT24000884-122-473145	Sweden	F	2024-11-20	40-49	infection
B24ET101547	Sweden	M	2024-11-04	10-19	Infection, impetigo
B24ET101719	Sweden	F	2024-12-07	10-19	infection
19S636	Belgium	F	2019-08-01	10-19	Infection	Outpatient
21S017	Belgium	F	2021-01-01	10-19	Screening
23S716	Belgium	M	2023-08-01	10-19	Infection
23S798	Belgium	M	2023-09-01	50-59	Infection	Dermatologist
24S519	Belgium	M	2024-07-01	5-9	Infection
24S533	Belgium	F	2024-07-01	1-4	Infection	Emergency dpt
LNS1875071	Luxembourg	M	2023-09-23	5-9		Hospital
LNS2678691	Luxembourg	M	2023-07-16	5-9		Hospital
LNS2816223	Luxembourg	F	2025-01-15	1-4		Hospital
LNS7810366	Luxembourg	F	2020-01-07	5-9		Hospital
LNS8999956	Luxembourg	F	2024-08-25	1-4		Hospital
ST20201586	France	F	2020-08-24	1-4	infection	Hospital
ST20211970	France	F	2021-10-07	5-9	infection	GP
ST20221337	France	M	2022-05-16	5-9	infection	Hospital
ST20221338	France	M	2022-05-16	1-4	infection	Hospital
ST20222140	France	F	2022-09-12	1-4	infection	Hospital
ST20222224	France	F	2022-09-22	5-9	infection	Hospital
ST20222673	France	F	2022-11-07	1-4	infection	GP
ST20222805	France	M	2022-11-21	1-4	infection	Hospital
ST20222897	France	F	2022-12-01	5-9	infection	Hospital
ST20222934	France	M	2022-11-28	5-9	infection	GP
ST20222935	France	F	2022-12-06	5-9	infection	GP
ST20230391	France	M	2023-01-23	5-9	infection	GP
ST20231638	France	M	2023-06-16	20-29	screening	Hospital
ST20232280	France	M	2023-08-25	5-9	infection	Hospital
ST20232419	France	M	2023-09-08	10-19	infection	GP
ST20232424	France	F	2023-09-08	5-9	infection	GP
ST20232426	France	F	2023-09-08	30-39	infection	GP
ST20232546	France	F	2023-05-02	0	infection	Hospital
ST20232547	France	M	2023-03-15	0	infection	Hospital
ST20232548	France	F	2023-08-17	0	infection	Hospital
ST20232676	France	F	2023-10-10	5-9	infection	GP
ST20232761	France	F	2023-10-17	30-39	infection	Hospital
ST20232762	France	M	2023-10-17	5-9	infection	Hospital
ST20232763	France	M	2023-10-17	30-39	infection	Hospital
ST20232986	France	F	2023-10-10	0	infection	Hospital
ST20232987	France	M	2023-10-30	0	infection	Hospital
ST20240120	France	F	2023-12-06	30-39	screening	Hospital
ST20240394	France	F	2024-02-06	0	infection	Hospital
ST20240487	France	M	2023-10-07	1-4	infection	GP
ST20240713	France	F	2023-11-04	5-9	infection	GP
ST20240726	France	F	2023-10-02	10-19	infection	GP
ST20240777	France	M	2023-10-14	30-39	infection	GP
ST20240789	France	M	2023-11-09	40-49	infection	GP
ST20240999	France	F	2024-04-07	10-19	screening	GP
ST20241031	France	M	2024-04-08	1-4	infection	GP
ST20241884	France	F	2024-07-27	1-4	infection	GP
ST20242258	France	F	2024-09-08	0	infection	Hospital
ST20242259	France	F	2024-09-06	0	infection	Hospital
ST20242295	France	M	2024-09-05	20-29	infection	Hospital
ST20242306	France	M	2024-09-15	5-9	infection	Hospital
ST20242606	France	F	2024-10-15	1-4	infection	Hospital
25FSA1	Finland	M	2024	30-39	Screening	Hospital
SO-SAU24-1	Norway		2024
SO-SAU24-2	Norway		2024
RIVM_M025514	The Netherlands	F	5/2014	20-29	screening	Hospital
RIVM_M043524	The Netherlands	F	6/2018	10-19	infection	GP	GCA_027742285.1
RIVM_M045300	The Netherlands	M	11/2018	20-29	screening	GP	GCA_027737205.1
RIVM_M048117	The Netherlands	M	7/2019	1-4	infection	GP	GCA_027630145.1
RIVM_M048293	The Netherlands	F	7/2019	5-9	infection	GP	GCA_027640085.1
RIVM_M048346	The Netherlands	M	7/2019	1-4	infection	Hospital	GCA_027641025.1
RIVM_M048366	The Netherlands	M	7/2019	30-39	screening	GP	GCA_027641185.1
RIVM_M048402	The Netherlands	F	7/2019	30-39	screening	GP	GCA_027631445.1
RIVM_M048429	The Netherlands	F	7/2019	1-4	infection	GP	GCA_027631725.1
RIVM_M048440	The Netherlands	M	7/2019	1-4	infection	GP	GCA_027631825.1
RIVM_M048466	The Netherlands	M	7/2019	5-9	infection	GP	GCA_027632105.1
RIVM_M048470	The Netherlands	F	8/2019	5-9	infection	GP	GCA_027641405.1
RIVM_M048489	The Netherlands	F	8/2019	5-9	infection	GP	GCA_027641585.1
RIVM_M048492	The Netherlands	M	8/2019	1-4	infection	GP	GCA_027641605.1
RIVM_M048493	The Netherlands	M	8/2019	5-9	infection	GP	GCA_027641625.1
RIVM_M048569	The Netherlands	F	8/2019	1-4	infection	GP	GCA_027636645.1
RIVM_M048571	The Netherlands	M	8/2019	5-9	infection	GP	GCA_027636705.1
RIVM_M048640	The Netherlands	M	8/2019	5-9	infection	GP	GCA_027636945.1
RIVM_M048641	The Netherlands	M	8/2019	1-4	infection	GP	GCA_027636985.1
RIVM_M048642	The Netherlands	M	8/2019	30-39	infection	GP	GCA_027637005.1
RIVM_M048693	The Netherlands	F	8/2019	5-9	infection	GP	GCA_027719825.1
RIVM_M048697	The Netherlands	M	8/2019	1-4	infection	GP	GCA_027719865.1
RIVM_M048741	The Netherlands	M	8/2019	5-9	infection	GP	GCA_027720185.1
RIVM_M048897	The Netherlands	F	9/2019	5-9	infection	GP	GCA_027637585.1
RIVM_M048920	The Netherlands	M	9/2019	1-4	infection	GP	GCA_027637705.1
RIVM_M081770	The Netherlands	F	9/2019	5-9	infection	GP	GCA_027725565.1
RIVM_M083160	The Netherlands	F	12/2019	40-49	infection	GP	GCA_027639505.1
RIVM_M083242	The Netherlands	M	1/2020	40-49	screening	GP	GCA_027639865.1
1727938_40265-1	United Kingdom	F	2022-09-28	1-4
1882453_46606-0	United Kingdom	M	2023-02-17	0
796414_18870-2	United Kingdom	M	2019-07-15	1-4
796415_18871-2	United Kingdom	F	2019-08-15	1-4
796416_18872-2	United Kingdom	F	2019-07-15	1-4
796417_18873-2	United Kingdom	M	2019-07-08	1-4
854145_20962-2	United Kingdom	M	2019-11-28	60-69
855515_20971-1	United Kingdom	M	2019-11-28	60-69
RIVM_M079783	The Netherlands	M	9/2019	5-9	infection	GP	GCA_027638005.1
RIVM_M083381	The Netherlands	M	1/2020	1-4	infection	GP	GCA_027724255.1
RIVM_M083835	The Netherlands	F	2/2020	1-4	infection	GP	GCA_027718905.1
RIVM_M086865	The Netherlands	M	11/2020	10-19	infection	GP	GCA_027763975.1
RIVM_M087008	The Netherlands	F	12/2020	30-39	infection	GP	GCA_027762345.1
RIVM_M087375	The Netherlands	F	1/2021	1-4	infection	GP	GCA_027766065.1
RIVM_M088016	The Netherlands	M	3/2021	5-9	infection	GP	GCA_027754125.1
RIVM_M088600	The Netherlands	M	6/2021	5-9	infection	GP	GCA_027769505.1
RIVM_M088740	The Netherlands	M	6/2021	1-4	infection	GP	GCA_027769765.1
RIVM_M088938	The Netherlands	M	7/2021	50-59	infection	hospital	GCA_027777125.1
RIVM_M089679	The Netherlands	F	9/2021	10-19	screening	hospital	GCA_027761545.1
RIVM_M089680	The Netherlands	F	9/2021	1-4	screening	hospital	GCA_027756225.1
RIVM_M089682	The Netherlands	F	9/2021	20-29	screening	hospital	GCA_027762665.1
RIVM_M089684	The Netherlands	M	9/2021	30-39	screening	hospital	GCA_027756245.1
RIVM_M089860	The Netherlands	F	10/2021	50-59	infection	hospital	GCA_027760325.1
RIVM_M090011	The Netherlands	M	10/2021	1-4	infection	hospital	GCA_027770345.1
RIVM_M090314	The Netherlands	F	11/2021	20-29	infection	hospital	GCA_027772665.1
RIVM_M090580	The Netherlands	M	12/2021	30-39	screening	hospital	GCA_027763505.1
RIVM_M090910	The Netherlands	M	12/2021	40-49	infection	GP	GCA_027770565.1
RIVM_M091041	The Netherlands	F	12/2021	30-39	screening	GP	GCA_027770825.1
RIVM_M091444	The Netherlands	F	2/2022	40-49	screening	GP	GCA_027787125.1
RIVM_M091768	The Netherlands	F	3/2022	0	infection	hospital	GCA_027787205.1
RIVM_M093374	The Netherlands	M	7/2022	5-9	unknown	GP
RIVM_M093579	The Netherlands	F	7/2022	5-9	infection	GP
RIVM_M093783	The Netherlands	M	8/2022	5-9	infection	GP
RIVM_M093796	The Netherlands	F	8/2022	10-19	unknown	GP
RIVM_M093858	The Netherlands	F	8/2022	1-4	unknown	GP
RIVM_M093887	The Netherlands	M	8/2022	5-9	infection	GP
RIVM_M094084	The Netherlands	M	9/2022	5-9	unknown	GP
RIVM_M094180	The Netherlands	M	9/2022	80-89	infection	hospital
RIVM_M094232	The Netherlands	F	9/2022	5-9	infection	GP
RIVM_M094334	The Netherlands	F	9/2022	5-9	unknown	GP
RIVM_M094351	The Netherlands	M	9/2022	1-4	screening	hospital
RIVM_M094453	The Netherlands	M	10/2022	1-4	infection	GP
RIVM_M094655	The Netherlands	F	10/2022	40-49	screening	GP
RIVM_M094670	The Netherlands	F	10/2022	1-4	infection	GP
RIVM_M094716	The Netherlands	M	10/2022	1-4	infection	GP
RIVM_M094792	The Netherlands	M	10/2022	0	infection	hospital
RIVM_M095236	The Netherlands	F	11/2022	30-39	screening	hospital
RIVM_M097354	The Netherlands	M	4/2023	30-39	infection	GP
RIVM_M099472	The Netherlands	F	8/2023	1-4	infection	GP	GCA_042912865.1
RIVM_M099556	The Netherlands	F	8/2023	1-4	infection	GP	GCA_042918685.1
RIVM_M099591	The Netherlands	M	8/2023	5-9	infection	GP	GCA_042912885.1
RIVM_M099697	The Netherlands	M	8/2023	1-4	infection	GP	GCA_042915285.1
RIVM_M099733	The Netherlands	F	8/2023	1-4	infection	GP	GCA_042912925.1
RIVM_M099734	The Netherlands	F	8/2023	1-4	infection	GP	GCA_042915305.1
RIVM_M099945	The Netherlands	M	8/2023	1-4	infection	GP	GCA_042919995.1
RIVM_M100043	The Netherlands	M	9/2023	20-29	infection	hospital
RIVM_M100148	The Netherlands	M	9/2023	5-9	infection	GP	GCA_042915325.1
RIVM_M100215	The Netherlands	F	9/2023	0	unknown	GP	GCA_042915345.1
RIVM_M100248	The Netherlands	F	9/2023	5-9	infection	GP
RIVM_M100299	The Netherlands	M	9/2023	1-4	infection	GP	GCA_042915405.1
RIVM_M100329	The Netherlands	M	9/2023	30-39	infection	GP	GCA_042912945.1
RIVM_M100346	The Netherlands	M	9/2023	1-4	infection	GP	GCA_042915385.1
RIVM_M100394	The Netherlands	F	9/2023	30-39	infection	GP	GCA_042911805.1
RIVM_M100430	The Netherlands	F	9/2023	5-9	infection	GP	GCA_042915425.1
RIVM_M100481	The Netherlands	F	9/2023	1-4	infection	GP	GCA_042916145.1
RIVM_M100501	The Netherlands	F	10/2023	5-9	infection	health service	GCA_042913005.1
RIVM_M100520	The Netherlands	F	10/2023	5-9	unknown	GP	GCA_042914915.1
RIVM_M100657	The Netherlands	F	10/2023	10-19	infection	GP	GCA_042914985.1
RIVM_M100672	The Netherlands	M	10/2023	1-4	infection	GP	GCA_042919135.1
RIVM_M100707	The Netherlands	F	10/2023	30-39	unknown	GP	GCA_042917385.1
RIVM_M100709	The Netherlands	M	10/2023	40-49	infection	GP	GCA_042917365.1
RIVM_M100719	The Netherlands	M	10/2023	30-39	infection	GP	GCA_042913755.1
RIVM_M101423	The Netherlands	F	10/2023	5-9	unknown	GP
RIVM_M101587	The Netherlands	M	10/2023	1-4	unknown	GP
RIVM_M101704	The Netherlands	F	11/2023	1-4	infection	GP
RIVM_M103281	The Netherlands	F	1/2024	5-9	unknown	GP
RIVM_M103685	The Netherlands	F	1/2024	60-69	infection	GP
RIVM_M103776	The Netherlands	M	1/2024	5-9	infection	GP
RIVM_M104161	The Netherlands	M	2/2024	1-4	unknown	GP
RIVM_M105117	The Netherlands	M	4/2024	1-4	infection	hospital
RIVM_M106505	The Netherlands	F	7/2024	5-9	unknown	GP
RIVM_M107124	The Netherlands	M	8/2024	5-9	infection	GP
RIVM_M107147	The Netherlands	M	8/2024	1-4	unknown	hospital
RIVM_M107634	The Netherlands	F	9/2024	5-9	unknown	health service
RIVM_M107818	The Netherlands	M	9/2024	5-9	infection	hospital
RIVM_M107861	The Netherlands	M	9/2024	0	unknown	hospital
RIVM_M107918	The Netherlands	F	9/2024	5-9	unknown	GP
RIVM_M107936	The Netherlands	F	9/2024	60-69	infection	health service
RIVM_M107939	The Netherlands	M	9/2024	5-9	infection	hospital
RIVM_M108055	The Netherlands	F	9/2024	20-29	screening	GP
RIVM_M108165	The Netherlands	M	10/2024	5-9	screening	GP
RIVM_M108192	The Netherlands	F	10/2024	1-4	infection	GP
RIVM_M108222	The Netherlands	F	10/2024	30-39	screening	GP
RIVM_M108293	The Netherlands	F	10/2024	30-39	infection	health service
RIVM_M108376	The Netherlands	F	10/2024	0	screening	GP
RIVM_M108389	The Netherlands	M	10/2024	1-4	infection	GP
RIVM_M108391	The Netherlands	F	10/2024	1-4	screening	hospital
RIVM_M108626	The Netherlands	M	10/2024	80-89	unknown	practice/clinic/treatment center
RIVM_M108654	The Netherlands	M	10/2024	5-9	infection	hospital
RIVM_M108668	The Netherlands	M	10/2024	10-19	infection	GP
RIVM_M108669	The Netherlands	F	10/2024	1-4	infection	GP
RIVM_M108751	The Netherlands	F	10/2024	30-39	screening	GP
RIVM_M108792	The Netherlands	M	10/2024	70-79	infection	hospital
RIVM_M108811	The Netherlands	M	10/2024	20-29	screening	hospital
RIVM_M108898	The Netherlands	M	10/2024	5-9	infection	GP
RIVM_M109008	The Netherlands	F	11/2024	5-9	screening	GP
RIVM_M109152	The Netherlands	M	11/2024	5-9	unknown	hospital
RIVM_M109196	The Netherlands	F	11/2024	5-9	unknown	GP
RIVM_M109333	The Netherlands	F	11/2024	0	unknown	hospital
RIVM_M109347	The Netherlands	M	11/2024	1-4	unknown	hospital
RIVM_M109609	The Netherlands	F	12/2024	30-39	infection	hospital
RIVM_M109827	The Netherlands	F	12/2024	30-39	screening	hospital
RIVM_M109864	The Netherlands	M	12/2024	40-49	screening	GP
C2Sau081	Spain	M	8/2018	5-9	infection	hospital	GCA_043379775.1

## Sheet: Supplementary table S2
Supplementary table 2.
Accession numbers for 781 S. auerus ST121 sequences downloaded from NCBI and location
Accession number	Location
GCA_000697885.1	missing
GCA_000934925.1	South Africa: Stev Bieko Acedemic Hospital
GCA_001018845.2	Missing
GCA_001297445.1	Ghana: Pakro
GCA_001297475.1	Ghana: Pakro
GCA_001297535.1	Ghana: Pakro
GCA_001444345.1	China: Chongqing
GCA_002905405.1	Ghana: Korle Bu
GCA_002905575.1	Ghana: Korle Bu
GCA_002916585.1	unknown
GCA_002934135.2	South Africa: Pietermaritzburg
GCA_003010995.1	missing
GCA_003011065.1	missing
GCA_003011095.1	missing
GCA_003011115.1	missing
GCA_003011175.1	missing
GCA_003017515.1	not applicable
GCA_003038615.1	Lebanon
GCA_003236805.1	Italy: Florence
GCA_003236825.1	Italy: Florence
GCA_003236935.1	Italy: Florence
GCA_003236985.1	Italy: Florence
GCA_003237005.1	Italy: Florence
GCA_003237145.1	Italy: Florence
GCA_003237855.1	Italy: Florence
GCA_003354545.1	Germany
GCA_003354605.1	Germany
GCA_003354645.1	Germany
GCA_003354905.1	Germany
GCA_003417665.1	missing
GCA_003417795.1	missing
GCA_003418645.1	missing
GCA_003420025.1	missing
GCA_003420225.1	missing
GCA_003420945.1	missing
GCA_003420985.1	missing
GCA_003421745.1	missing
GCA_003422425.1	missing
GCA_003423545.1	missing
GCA_003424865.1	missing
GCA_003605275.1	Greece
GCA_004151625.1	missing
GCA_004168155.1	missing
GCA_005774675.1	Russia: Moscow
GCA_009456545.1	USA: Torrance, CA
GCA_009676125.1	Argentina
GCA_009690605.1	Kenya: Kisumu
GCA_009912935.1	missing
GCA_009912955.1	missing
GCA_010571125.1	Colombia: Pereira
GCA_011022485.1	Chile: Santiago
GCA_011022495.1	Colombia: Bogota
GCA_011023125.1	Chile: Concepcion
GCA_011023495.1	Ecuador: Quito
GCA_011024035.1	Chile: Santiago
GCA_011024285.1	Guatemala: Guatemala City
GCA_011024405.1	Guatemala: Guatemala City
GCA_011024635.1	Peru: Lima
GCA_011024705.1	Peru: Lima
GCA_011025585.1	Guatemala: Guatemala City
GCA_011025765.1	Mexico: Guadalajara
GCA_011026015.1	Ecuador: Quito
GCA_011026045.1	Ecuador: Quito
GCA_011026195.1	Colombia: Bogota
GCA_011026885.1	Guatemala: Guatemala City
GCA_011028335.1	Ecuador: Quito
GCA_011030455.1	Brazil: Sao Paulo
GCA_011031025.1	Peru: Lima
GCA_011031855.1	Chile: Santiago
GCA_012652355.1	Cape Verde: Mindelo
GCA_012652495.1	Cape Verde: Mindelo
GCA_012652545.1	Cape Verde: Praia
GCA_012652885.1	Cape Verde: Praia
GCA_013345465.1	Nigeria
GCA_013345485.1	Nigeria
GCA_013345495.1	Nigeria
GCA_013345575.1	Nigeria
GCA_013345585.1	Nigeria
GCA_013345595.1	Nigeria
GCA_013345645.1	Nigeria
GCA_015572355.1
GCA_015573355.1
GCA_015575035.1
GCA_015604965.1
GCA_015605685.1
GCA_015605765.1
GCA_015605805.1
GCA_015605825.1
GCA_015605905.1
GCA_015605985.1
GCA_015606245.1
GCA_015606305.1
GCA_015606465.1
GCA_017582155.1	France:APHM
GCA_017695745.1	USA
GCA_017695845.1	Israel
GCA_017976145.1	Lebanon
GCA_017976175.1	Lebanon
GCA_018144995.1	Denmark
GCA_018150595.1	Denmark
GCA_018152895.1	Denmark
GCA_018306345.1	USA: Arizona, Yuma
GCA_018306365.1	USA: Arizona, Yuma
GCA_019121835.1	USA: Iowa, Iowa City
GCA_019121855.1	USA: Iowa, Iowa City
GCA_019121975.1	USA: Iowa, Iowa City
GCA_019124485.1	USA: Iowa, Iowa City
GCA_019124575.1	USA: Iowa, Iowa City
GCA_019124595.1	USA: Iowa, Iowa City
GCA_019717785.1	USA: Iowa, Iowa City
GCA_019717825.1	USA: Iowa, Iowa City
GCA_019757935.1	Germany: Heidelberg
GCA_019758575.1	Germany: Heidelberg
GCA_020074605.1	Italy
GCA_020075245.1	Italy
GCA_020167945.1	Germany: Jena
GCA_020167955.1	Germany: Jena
GCA_020168025.1	Germany: Jena
GCA_020168055.1	Germany: Jena
GCA_020513695.1	China: Fujian
GCA_020513705.1	China
GCA_020586835.1	Germany: Heidelberg
GCA_020586855.1	Germany: Heidelberg
GCA_020588295.1	Germany: Heidelberg
GCA_020588365.1	Germany: Heidelberg
GCA_020588605.1	Germany: Heidelberg
GCA_020589505.1	Germany: Heidelberg
GCA_020590935.1	Germany: Heidelberg
GCA_020591055.1	Germany: Heidelberg
GCA_020591325.1	Germany: Heidelberg
GCA_020591415.1	Germany: Heidelberg
GCA_020591665.1	Germany: Heidelberg
GCA_020662915.1	USA: St. Louis
GCA_021420305.1	Germany
GCA_021420325.1	Germany
GCA_021420385.1	Germany
GCA_021420465.1	Germany
GCA_021475045.1	China
GCA_021479725.1	China
GCA_021479755.1	China
GCA_021604965.1	missing
GCA_021728565.1	Sudan
GCA_022238375.1	Australia: Adelaide
GCA_023360915.1	Sweden: Skaraborg
GCA_023690305.1	Australia:Queensland
GCA_023848305.1	China:Hubei
GCA_023848785.1	China:Hubei
GCA_023848965.1	China:Hubei
GCA_023849785.1	China:Hubei
GCA_023850065.1	China:Hubei
GCA_023850825.1	China:Hubei
GCA_023850965.1	China:Hubei
GCA_023851425.1	China:Hubei
GCA_024020115.1
GCA_024021315.1
GCA_024022475.1
GCA_024301065.1	Cambodia
GCA_024360685.1	Netherlands: UMCG Groningen
GCA_024425035.1	Cambodia
GCA_024454445.1	Australia
GCA_024541915.1	Bangladesh
GCA_024593535.1	China:Jilin
GCA_025505775.1	France: Rennes
GCA_025833975.1	not applicable
GCA_026310245.1	New Zealand
GCA_026319755.1	Cyprus
GCA_026324975.1	West Bank
GCA_026327835.1	New Zealand
GCA_026344595.1	Czech Republic
GCA_026344815.1	Czech Republic
GCA_026344955.1	Czech Republic
GCA_026348395.1	Thailand
GCA_026348415.1	Thailand
GCA_026349955.1	Switzerland
GCA_026353495.1	Paraguay
GCA_026353995.1	Paraguay
GCA_026426415.1	United Kingdom: Brighton
GCA_026430795.1	Denmark:Copenhagen
GCA_026465625.1	United Kingdom: Brighton
GCA_026468125.1	United Kingdom: Brighton
GCA_026468365.1	United Kingdom: Brighton
GCA_026477425.1	United Kingdom: Brighton
GCA_026478775.1	United Kingdom: Brighton
GCA_026511145.1	China
GCA_026511425.1	China
GCA_026516005.1	China
GCA_026516025.1	China
GCA_026526835.1	China
GCA_026530595.1	China
GCA_026586165.1	Denmark:Copenhagen
GCA_026587275.1	Denmark:Copenhagen
GCA_026590835.1	Denmark:Copenhagen
GCA_026630915.1	United Kingdom
GCA_026638055.1	United Kingdom
GCA_026638755.1	United Kingdom
GCA_026741755.1	Australia: Queensland
GCA_026742555.1	Australia: Queensland
GCA_026743055.1	Australia: Queensland
GCA_026743865.1	Australia: Queensland
GCA_026743985.1	Australia: Queensland
GCA_026744095.1	Australia: Queensland
GCA_026744225.1	Australia: Queensland
GCA_026745055.1	Australia: Queensland
GCA_026745975.1	Australia: Queensland
GCA_026752275.1	Australia: Queensland
GCA_026755995.1	France: Franche comte
GCA_026756095.1	France: Franche comte
GCA_026758295.1	France: Franche comte
GCA_026758615.1	France: Franche comte
GCA_026759175.1	France: Franche comte
GCA_026759515.1	France: Franche comte
GCA_026760135.1	France: Franche comte
GCA_026762955.1	France: Franche comte
GCA_026771655.1	USA: Northern New England
GCA_026779945.1	USA: Northern New England
GCA_026832055.1	United Kingdom: Oxford
GCA_026840255.1	United Kingdom: Brighton
GCA_026846035.1	United Kingdom: Oxford
GCA_026850455.1	United Kingdom: Oxford
GCA_026852615.1	United Kingdom: Oxford
GCA_026854835.1	Germany
GCA_026855095.1	Germany
GCA_026922815.1	not applicable
GCA_026971975.1	Denmark:Copenhagen
GCA_026980665.1	Denmark:Copenhagen
GCA_026994235.1	United Kingdom: London
GCA_027005535.1	United Kingdom: London
GCA_027009525.1	United Kingdom: London
GCA_027013015.1	United Kingdom: London
GCA_027014645.1	United Kingdom: London
GCA_027040475.1	Denmark:Copenhagen
GCA_027042665.1	Denmark:Copenhagen
GCA_027056845.1	Denmark:Copenhagen
GCA_027080285.1	Denmark:Copenhagen
GCA_027081675.1	Denmark:Copenhagen
GCA_027082115.1	Denmark:Copenhagen
GCA_027082375.1	Denmark:Copenhagen
GCA_027087445.1	Denmark:Copenhagen
GCA_027089685.1	Denmark:Copenhagen
GCA_027091315.1	Denmark:Copenhagen
GCA_027103235.1	Australia
GCA_027103315.1	Australia
GCA_027103975.1	Australia
GCA_027105175.1	Australia
GCA_027109355.1	Australia
GCA_027111495.1	Australia
GCA_027115215.1	Australia
GCA_027162125.1	Japan:Hiroshima
GCA_027165565.1	Japan:Hiroshima
GCA_027166425.1	Japan:Hiroshima
GCA_027167425.1	Japan:Hiroshima
GCA_027168805.1	Japan:Hiroshima
GCA_027169325.1	Japan:Hiroshima
GCA_027174215.1	Australia
GCA_027186685.1	Unknown
GCA_027186705.1	Unknown
GCA_027205085.1
GCA_027206765.1
GCA_027206785.1
GCA_027207805.1
GCA_027209785.1
GCA_027210785.1
GCA_027210865.1
GCA_027225445.1
GCA_027253755.1	Unknown
GCA_027253795.1	Unknown
GCA_027283765.1
GCA_027285145.1	United Kingdom
GCA_027285305.1
GCA_027288525.1
GCA_027304005.1
GCA_027304025.1
GCA_027305305.1
GCA_027350245.1
GCA_027350325.1
GCA_027462165.1
GCA_027462225.1
GCA_027465005.1
GCA_027541105.1	USA
GCA_027597075.1	Australia
GCA_027597115.1	Australia
GCA_027597135.1	Australia
GCA_027597155.1	Australia
GCA_027597415.1	Australia
GCA_027597445.1	Australia
GCA_027597935.1	Australia
GCA_027597955.1	Australia
GCA_027598685.1	Australia
GCA_027598705.1	Australia
GCA_027606595.1	Australia
GCA_027635565.1	Netherlands
GCA_027714925.1	Netherlands
GCA_027724505.1	Netherlands
GCA_027726215.1	Netherlands
GCA_027732725.1	Netherlands
GCA_027735555.1	Netherlands
GCA_027749755.1	Netherlands
GCA_027776645.1	Netherlands
GCA_027819755.1	Netherlands
GCA_027821975.1	Netherlands
GCA_027831955.1	Japan:Kanazawa
GCA_027832195.1	Japan:Kanazawa
GCA_027832255.1	Japan:Kanazawa
GCA_027832275.1	Japan:Kanazawa
GCA_027832315.1	Japan:Kanazawa
GCA_027833235.1	Japan:Kanazawa
GCA_027833775.1	Japan:Kanazawa
GCA_027834095.1	Japan:Kanazawa
GCA_027834235.1	Japan:Kanazawa
GCA_027836435.1	Japan:Kanazawa
GCA_027841055.1	Switzerland
GCA_027852835.1	Japan
GCA_027877585.1	Netherlands
GCA_027885565.1	Japan:Kanazawa
GCA_027909835.1	France
GCA_027910195.1	France
GCA_027910575.1	France
GCA_027911255.1	France
GCA_027916095.1	Japan
GCA_027916115.1	Japan
GCA_027966225.1	Denmark:Copenhagen
GCA_027978945.1	Samoa
GCA_027980615.1	Samoa
GCA_027981265.1	Samoa
GCA_027981535.1	Samoa
GCA_027981785.1	Samoa
GCA_027983035.1	Samoa
GCA_027984845.1	Samoa
GCA_027984985.1	Samoa
GCA_027985065.1	Samoa
GCA_027985105.1	Samoa
GCA_027985145.1	Samoa
GCA_027985235.1	Samoa
GCA_027985305.1	Samoa
GCA_027986125.1	Samoa
GCA_027986945.1	Samoa
GCA_027989605.1	Samoa
GCA_027989785.1	Samoa
GCA_027989905.1	Samoa
GCA_027989965.1	Samoa
GCA_027990485.1	Samoa
GCA_027990505.1	Samoa
GCA_027990705.1	Samoa
GCA_027990745.1	Samoa
GCA_027991045.1	Samoa
GCA_028010705.1	Australia: Victoria
GCA_028011185.1	Australia: Victoria
GCA_028037115.1	Samoa
GCA_028256965.1	Japan: Hiroshima
GCA_028257845.1	Japan: Hiroshima
GCA_028258185.1	Japan: Hiroshima
GCA_028295135.1	not provided
GCA_028349595.1	Gambia
GCA_028360875.1	Gambia
GCA_028416845.1	Sweden: Lund
GCA_028515015.1	Hungary
GCA_028517105.1	Hungary
GCA_028517125.1	Hungary
GCA_028517145.1	Hungary
GCA_028517185.1	Hungary
GCA_028517205.1	Hungary
GCA_028517225.1	Hungary
GCA_028517245.1	Hungary
GCA_028517265.1	Hungary
GCA_028517285.1	Hungary
GCA_028517305.1	Hungary
GCA_028517325.1	Hungary
GCA_028517345.1	Hungary
GCA_028517385.1	Hungary
GCA_028518245.1	Hungary
GCA_028519945.1	Japan
GCA_028519965.1	Japan
GCA_028519985.1	Japan
GCA_028522185.1	Japan
GCA_028522225.1	Japan
GCA_028522345.1	Japan
GCA_028522365.1	Japan
GCA_028522405.1	Japan
GCA_028522425.1	Japan
GCA_028522465.1	Japan
GCA_028522525.1	Japan
GCA_028522545.1	Japan
GCA_028522645.1	Japan
GCA_028522665.1	Japan
GCA_028523085.1	Japan
GCA_028536085.1	Malawi
GCA_028536165.1	Malawi
GCA_028536445.1	Malawi
GCA_028538205.1	Malawi
GCA_028584145.1	China: Tianjin
GCA_028662115.1	Japan
GCA_028664755.1	Australia:Northern Territory
GCA_028664875.1	Australia:Northern Territory
GCA_028664895.1	Australia:Northern Territory
GCA_028665115.1	Australia:Northern Territory
GCA_028665295.1	France
GCA_028665595.1	France
GCA_028667695.1	Ghana: Asante Akim North District
GCA_029005615.1	Australia: Adelaide
GCA_029383935.1	Japan:Tokyo
GCA_029385535.1	Japan:Hiroshima
GCA_029386415.1	Japan:Hiroshima
GCA_029386955.1	Japan:Hiroshima
GCA_029389135.1	Japan:Hiroshima
GCA_029390835.1	Japan:Hiroshima
GCA_029391175.1	Japan:Hiroshima
GCA_029392195.1	Japan:Hiroshima
GCA_029393255.1	Japan:Hiroshima
GCA_029394595.1	Japan:Hiroshima
GCA_029394695.1	Japan:Hiroshima
GCA_029395735.1	Japan:Hiroshima
GCA_029395975.1	Japan:Hiroshima
GCA_029396015.1	Japan:Hiroshima
GCA_029404615.1	Japan:Tokyo
GCA_029664655.1	Ghana
GCA_029664775.1	Ghana
GCA_029665085.1	Ghana
GCA_029665565.1	Ghana
GCA_029680645.1	Japan
GCA_029680975.1	Gambia
GCA_029931335.1	Italy
GCA_030244005.1	Denmark: Hvidovre, Copenhagen
GCA_030245235.1	Denmark: Hvidovre, Copenhagen
GCA_030288775.1	Australia: Adelaide
GCA_030289855.1	Australia: Adelaide
GCA_030534055.1	China
GCA_031248675.1	Switzerland
GCA_031249055.1	Switzerland
GCA_031249195.1	Switzerland
GCA_031249315.1	Switzerland
GCA_031249415.1	Switzerland
GCA_031250705.1	Switzerland
GCA_031920685.1	China
GCA_031920765.1	China
GCA_031920785.1	China
GCA_031920825.1	China
GCA_031920905.1	China
GCA_031920945.1	China
GCA_031920985.1	China
GCA_031921005.1	China
GCA_031921045.1	China
GCA_031921105.1	China
GCA_031921125.1	China
GCA_031921185.1	China
GCA_031921205.1	China
GCA_031921225.1	China
GCA_031921245.1	China
GCA_031921265.1	China
GCA_031921305.1	China
GCA_031921345.1	China
GCA_032140335.1	Gambia
GCA_032223185.1
GCA_032224005.1
GCA_032225205.1
GCA_032225245.1
GCA_032225385.1
GCA_032225445.1
GCA_032226445.1
GCA_032228065.1
GCA_032228125.1
GCA_032299915.1	Tanzania
GCA_032300015.1	Tanzania
GCA_032322195.1	Benin
GCA_032322275.1	Benin
GCA_032322375.1	Benin
GCA_032322415.1	Benin
GCA_032322535.1	Benin
GCA_032392235.1	France
GCA_032392555.1	France
GCA_032393745.1	France
GCA_032394115.1	France
GCA_032394265.1	France
GCA_032394525.1	France
GCA_032394685.1	France
GCA_032395045.1	France
GCA_032395285.1	France
GCA_032398585.1	Poland
GCA_032398605.1	Poland
GCA_032532905.1	Spain
GCA_032532965.1	Spain
GCA_032909005.1	Denmark: Odense
GCA_033098925.1	Russia:St Petersburg
GCA_033111395.1	Russia:Smolensk
GCA_033187655.1	Russia:Tyumen
GCA_033187715.1	Russia:Vologda
GCA_033187735.1	Russia:Krasnodar
GCA_033265115.1	Canada
GCA_033494455.1	China
GCA_033494875.1	China
GCA_033495195.1	China
GCA_033495295.1	China
GCA_033495895.1	China
GCA_033498495.1	China
GCA_033560195.1	Switzerland
GCA_033649065.1	China
GCA_033651625.1	China
GCA_033652065.1	China
GCA_033653305.1	China
GCA_033654205.1	China
GCA_033654405.1	China
GCA_033654505.1	China
GCA_033654865.1	China
GCA_033655005.1	China
GCA_033656205.1	China
GCA_033656325.1	China
GCA_033656365.1	China
GCA_033677745.1	China
GCA_033825365.1
GCA_033826245.1
GCA_033826945.1
GCA_033827825.1
GCA_033828625.1
GCA_033828765.1
GCA_033828825.1
GCA_033832065.1
GCA_033837705.1
GCA_033838345.1
GCA_033842575.1
GCA_034018535.1	USA: Northern New England
GCA_034411295.1	China: suhzou
GCA_034411375.1	China: suhzou
GCA_037118765.1	Saudi Arabia
GCA_037415015.1	Russia: Nizhny Novgorod
GCA_037575585.1	Russia: Nizhny Novgorod
GCA_037575745.1	Russia: Nizhny Novgorod
GCA_037575855.1	Russia: Nizhny Novgorod
GCA_037576155.1	Russia: Nizhny Novgorod
GCA_037576595.1	Russia: Nizhny Novgorod
GCA_037576755.1	Russia: Nizhny Novgorod
GCA_037992505.1	Sri Lanka
GCA_038077535.1	Russia: Nizhny Novgorod
GCA_038077575.1	Russia: Nizhny Novgorod
GCA_038405415.1	Russia: Nizhny Novgorod
GCA_039205475.1	France: Limoges
GCA_039513395.1	France: Limoges
GCA_039634555.1	Belgium
GCA_039890095.1	not applicable
GCA_040256705.1	Cameroon
GCA_040365695.1	missing
GCA_040716875.1	Saudi Arabia
GCA_040785385.1	Saudi Arabia
GCA_040787165.1	Saudi Arabia
GCA_040787945.1	Saudi Arabia
GCA_040788285.1	Saudi Arabia
GCA_040788725.1	Saudi Arabia
GCA_040788825.1	Saudi Arabia
GCA_040789045.1	Saudi Arabia
GCA_040789145.1	Saudi Arabia
GCA_041321975.1	Saudi Arabia
GCA_041928445.1	USA
GCA_042789155.1	Japan:Tokyo
GCA_042789235.1	Japan:Hokkaido
GCA_042789265.1	Japan:Hiroshima
GCA_042790855.1	Japan:Hokkaido
GCA_042793625.1	Japan:Kagawa
GCA_042793665.1	missing
GCA_042793735.1	Japan:Shizuoka
GCA_042793765.1	Japan:Okinawa
GCA_042793855.1	Japan:Tokyo
GCA_042798835.1	Japan:Tokyo
GCA_042798875.1	Japan:Tokyo
GCA_042798915.1	Japan:Hokkaido
GCA_042798995.1	Japan:Hokkaido
GCA_042803935.1	Japan:Tokyo
GCA_042839605.1	Japan
GCA_042862545.1	Cameroon: Adamawa
GCA_042862615.1	Netherlands
GCA_042865305.1	USA:Idaho
GCA_042870625.1	Netherlands
GCA_042901355.1	Netherlands
GCA_042907425.1	Netherlands
GCA_042935095.1	Netherlands
GCA_043534935.1	New Zealand: Waikato/Lakes/BOP
GCA_043539335.1	New Zealand: Waikato/Lakes/BOP
GCA_043542895.1	New Zealand: Waikato/Lakes/BOP
GCA_043544225.1	New Zealand: Waikato/Lakes/BOP
GCA_043548445.1	Germany
GCA_043552595.1	New Zealand: Waikato/Lakes/BOP
GCA_043553755.1	Germany
GCA_043563445.1	Germany
GCA_043567555.1	New Zealand: Waikato/Lakes/BOP
GCA_043567585.1	New Zealand: Waikato/Lakes/BOP
GCA_043567785.1	New Zealand: Waikato/Lakes/BOP
GCA_043666425.1	USA: Iowa City, IA
GCA_043670475.1	USA: Iowa City, IA
GCA_043954475.1	Saudi Arabia
GCA_044085915.1	Spain: Sabadell, Barcelona
GCA_044086055.1	Spain: Sabadell, Barcelona
GCA_044154105.1	Spain: Sabadell, Barcelona
GCA_044154705.1	Spain: Sabadell, Barcelona
GCA_044155185.1	Spain: Sabadell, Barcelona
GCA_044155545.1	Spain: Sabadell, Barcelona
GCA_044157235.1	Spain: Sabadell, Barcelona
GCA_044479585.1	Spain: Sabadell, Barcelona
GCA_044664445.1	USA
GCA_044898355.1	China
GCA_044898375.1	China
GCA_044899945.1	China
GCA_044899995.1	China
GCA_044976575.1	Japan
GCA_045177085.1	Japan:Hiroshima
GCA_046529975.1	Sierra Leone: Masanga
GCA_047376245.1	China
GCA_047502285.1	Russia: Novosibirsk
GCA_048072235.1	USA
GCA_048078425.1	USA
GCA_048079955.1	USA
GCA_048741575.1	Japan
GCA_048746275.1	Japan:Kagoshima
GCA_048747615.1	Japan:Kumamoto
GCA_048747635.1	Japan:Kumamoto
GCA_048748695.1	Japan:Nagasaki
GCA_048750295.1	Japan:Hiroshima
GCA_048750435.1	Japan:Hiroshima
GCA_048750775.1	Japan:Okayama
GCA_048752965.1	Japan:Aichi
GCA_048755235.1	Japan:Chiba
GCA_048755945.1	Japan:Gunma
GCA_048801805.1	China:Suzhou
GCA_048813875.1	China:Suzhou
GCA_048814425.1	China:Suzhou
GCA_048814665.1	China:Suzhou
GCA_048861525.1	China:Suzhou
GCA_048862465.1	China:Suzhou
GCA_049062085.1	Japan:Hiroshima
GCA_049072185.1	China: Shanghai
GCA_049075685.1	Egypt
GCA_049360755.1	USA: NY
GCA_049363955.1	USA: NY
GCA_049364015.1	USA: NY
GCA_049364355.1	USA: NY
GCA_049364585.1	USA: NY
GCA_049366855.1	USA: NY
GCA_049366875.1	USA: NY
GCA_049368175.1	USA: NY
GCA_049368305.1	USA: NY
GCA_049378295.1	USA: NY
GCA_049379445.1	USA: NY
GCA_049379585.1	USA: NY
GCA_049379685.1	USA: NY
GCA_049380745.1	USA: NY
GCA_049380775.1	USA: NY
GCA_049380845.1	USA: NY
GCA_900070305.1	United Kingdom: Scotland
GCA_900081065.1
GCA_900082115.1
GCA_900097485.1	Tanzania
GCA_900097855.1	Tanzania
GCA_900097865.1	Tanzania
GCA_900097915.1	Tanzania
GCA_900124675.1	Thailand
GCA_900124695.1	Thailand
GCA_900124705.1	Thailand
GCA_900124715.1	Thailand
GCA_900124725.1	Thailand
GCA_900124735.1	Thailand
GCA_900124745.1	Thailand
GCA_900124765.1	Thailand
GCA_900124815.1	Thailand
GCA_900124825.1	Thailand
GCA_900124845.1	Thailand
GCA_900124865.1	Thailand
GCA_900124875.1	Thailand
GCA_900124895.1	Thailand
GCA_900124905.1	Thailand
GCA_900124925.1	Thailand
GCA_900124955.1	Thailand
GCA_900125005.1	Thailand
GCA_900125015.1	Thailand
GCA_900125025.1	Thailand
GCA_900125065.1	Thailand
GCA_900125085.1	Thailand
GCA_900125095.1	Thailand
GCA_900125105.1	Thailand
GCA_900125125.1	Thailand
GCA_900125175.1	Thailand
GCA_900125205.1	Thailand
GCA_900125225.1	Thailand
GCA_900125235.1	Thailand
GCA_900125245.1	Thailand
GCA_900125265.1	Thailand
GCA_900125275.1	Thailand
GCA_900125285.1	Thailand
GCA_900125295.1	Thailand
GCA_900125315.1	Thailand
GCA_900125355.1	Thailand
GCA_900125365.1	Thailand
GCA_900125375.1	Thailand
GCA_900125405.1	Thailand
GCA_900125425.1	Thailand
GCA_900125435.1	Thailand
GCA_900125455.1	Thailand
GCA_900125465.1	Thailand
GCA_900125485.1	Thailand
GCA_900125495.1	Thailand
GCA_900125515.1	Thailand
GCA_900125535.1	Thailand
GCA_900125565.1	Thailand
GCA_900125575.1	Thailand
GCA_900125585.1	Thailand
GCA_900125595.1	Thailand
GCA_900125605.1	Thailand
GCA_900125645.1	Thailand
GCA_900125655.1	Thailand
GCA_900125675.1	Thailand
GCA_900125685.1	Thailand
GCA_900125695.1	Thailand
GCA_900125855.1	Thailand
GCA_900125865.1	Thailand
GCA_900125895.1	Thailand
GCA_900125905.1	Thailand
GCA_900125935.1	Thailand
GCA_900125955.1	Thailand
GCA_900125965.1	Thailand
GCA_900125975.1	Thailand
GCA_900126015.1	Thailand
GCA_900126035.1	Thailand
GCA_900126125.1	Thailand
GCA_900126235.1	Thailand
GCA_900126285.1	Thailand
GCA_900126295.1	Thailand
GCA_900126325.1	Thailand
GCA_900126335.1	Thailand
GCA_900126355.1	Thailand
GCA_900126385.1	Thailand
GCA_900126405.1	Thailand
GCA_900126425.1	Thailand
GCA_900126435.1	Thailand
GCA_900126465.1	Thailand
GCA_900126475.1	Thailand
GCA_900126635.1	Thailand
GCA_900126715.1	Thailand
GCA_900126765.1	Thailand
GCA_900126845.1	Thailand
GCA_900126925.1	Thailand
GCA_900127095.1	Thailand
GCA_900127635.1	Thailand
GCA_900127685.1	Thailand
GCA_900127705.1	Thailand
GCA_900127715.1	Thailand
GCA_900127745.1	Thailand
GCA_900127755.1	Thailand
GCA_900127765.1	Thailand
GCA_900127775.1	Thailand
GCA_900127785.1	Thailand
GCA_900127855.1	Thailand
GCA_900127865.1	Thailand
GCA_900127885.1	Thailand
GCA_900127905.1	Thailand
GCA_900127925.1	Thailand
GCA_900127945.1	Thailand
GCA_900127985.1	Thailand
GCA_900128015.1	Thailand
GCA_900128075.1	Thailand
GCA_900128085.1	Thailand
GCA_900128105.1	Thailand
GCA_900128125.1	Thailand
GCA_900128135.1	Thailand
GCA_900155755.1	Switzerland
GCA_900457405.1	United Kingdom: London
GCA_900457525.1	United Kingdom: London
GCA_900457875.1
GCA_900457885.1
GCA_900457935.1	United Kingdom: London
GCA_903801145.1	France
GCA_903801205.1	France
GCA_903803575.1
GCA_903803725.1
GCA_954774135.1	Germany
GCA_963993365.1	Tanzania
GCA_963993595.1	Tanzania
GCA_963993865.1	Tanzania
GCA_963994015.1	Tanzania
GCA_963994155.1	Tanzania
GCA_963994495.1	Tanzania
GCA_963994655.1	Tanzania
GCA_963994895.1	Tanzania
GCA_963995225.1	Tanzania
GCA_963995355.1	Tanzania
GCA_965117095.1	France
GCA_965137555.1	not provided

## Sheet: Supplementary table S3
Supplementary table S3
S. aureus ST121 sequences collected from national reference laboratories that were not part of the the fusidic acid- and methicillin-resistant clone.
Isolate name	Country	Accession number NCBI
DEN92	Denmark
DEN93	Denmark
DEN94	Denmark
22187	Belgium	GCA_039636595.1
22338	Belgium	GCA_039636335.1
22433	Belgium	GCA_039636445.1
22451	Belgium	GCA_039636265.1
22514	Belgium	GCA_039636195.1
22655	Belgium	GCA_039635235.1
22751	Belgium	GCA_039635005.1
22761	Belgium	GCA_039634805.1
22769	Belgium	GCA_039634765.1
22770	Belgium	GCA_039634775.1
22817	Belgium	GCA_039634755.1
22892	Belgium	GCA_039634745.1
23064	Belgium	GCA_039634545.1
23105	Belgium	GCA_039634735.1
23153	Belgium	GCA_039634725.1
23339	Belgium	GCA_039634715.1
23378	Belgium	GCA_039634705.1
23397	Belgium	GCA_039634695.1
23511	Belgium	GCA_039634685.1
23578	Belgium	GCA_039634675.1
23599	Belgium	GCA_039634665.1
23624	Belgium	GCA_039634645.1
23640	Belgium	GCA_039634615.1
23645	Belgium	GCA_039634605.1
23679	Belgium	GCA_039634595.1
23734	Belgium	GCA_039634585.1
23735	Belgium	GCA_039634565.1
23739	Belgium	GCA_039634675.1
23786	Belgium	GCA_039634535.1
23791	Belgium	GCA_039634525.1
610057_12091-1	United Kingdom
AS-94086_16-02609	Germany
AS-94088_18-00274	Germany
AS-94089_18-00708	Germany
AS-94090_18-02279	Germany
AS-94091_18-02546	Germany
AS-94093_19-02661	Germany
AS-94094_20-00227	Germany
AS-94095_20-00228	Germany
EPI0401-7608	Denmark
EPI0401-7708	Denmark
EPI0401-7718	Denmark
EPI0401-7906	Denmark
ST20242059-024131230501	France
ST20243009-024184204501	France	GCA_015608725.1
SWE21-47	Sweden
SWE21-48	Sweden
SWE20-49	Sweden
SWE20-50	Sweden
SWE20-51	Sweden
SWE20-52	Sweden
SWE20-53	Sweden
SWE20-54	Sweden
SWE20-55	Sweden	GCA_039890075
SWE21-40	Sweden
SWE21-41	Sweden
SWE21-42	Sweden
SWE21-43	Sweden
SWE21-44	Sweden
SWE21-45	Sweden	GCA_049075635.1
SWE21-46	Sweden
SWE22-30	Sweden
SWE22-31	Sweden
SWE22-33	Sweden
SWE22-34	Sweden
SWE22-35	Sweden
SWE22-36	Sweden	GCA_049075495.1
SWE22-37	Sweden
SWE22-38	Sweden
SWE22-39	Sweden	GCA_049075635.1
SWE23-29	Sweden
SWE24-01	Sweden	GCA_019757235.1
SWE24-04	Sweden
SWE24-05	Sweden
SWE24-12	Sweden
SWE24-23	Sweden
SWE24-24	Sweden
SWE24-27	Sweden	GCA_040786995.1
SWE24-28	Sweden
T103165	Ireland
T103228	Ireland
T105211	United Kingdom
orebro-23-1	Sweden
orebro-23-2	Sweden
orebro-23-3	Sweden
orebro-23-4	Sweden
orebro-24-1	Sweden
